# Supplementary material for: Assessing antibody decline after chemotherapy of early chronic Chagas disease patients
Source: Parasit Vectors. 2021 Oct 20;14:543. doi: 10.1186/s13071-021-05040-6 (PMC8527601; doi:10.1186/s13071-021-05040-6)
Supplement: Supplementary file 5 — Additional file 5: Table S3. Database. [file 13071_2021_5040_MOESM5_ESM.xlsx]

## Sheet: Database_final
Pre-treatment ID	Moved to a new residence?	Gender	Age_at_treatment	Ethnic_group	Weigth	Height	BMI	Treatment_drug	Comp_treat_bin	kDNA-PCR Pre-treatment	qPCR pre-treatment (EqP/ml)	qPCR pre-treatment	qPCR 180 days posttreatment	Study area	Year of treatment	Years elapsed since treatment	Treatment Group	Days of pills intake	Conventional Serology in 2017	kDNA-PCR in 2017	ELISA-lys Date	OD IgG-lys average - CB PRE	Positivity IgG-lys PRE (cut off = 0.142)	OD IgG-lys average- CB POST	Positivity IgG-lys POST (cut off = 0.142)	OD post/OD pre IgG-lys	Seronegativization IgG-lys	Decline IgG lys	OD IgG1-lys average-CB PRE	Positivity IgG1-lys PRE (cut off = 0.121)	OD IgG1-lys average-CB POST	Positivity IgG1-lys POST (cut off = 0.121)	OD post/OD pre IgG1-lys	Seronegativization IgG1-lys	Decline IgG1 lys	ELISA-TSSA Date	OD IgG-TSSA average-CB PRE	Positivity IgG-TSSA PRE (cut off = 0.054)	OD IgG-TSSA average-CB POST	Positivity IgG-TSSA POST (cut off = 0.054)	OD post/OD pre IgG-TSSA	Seronegativization IgG-TSSA	Decline IgG-TSSA	OD IgG1-TSSA average-CB PRE	Positivity IgG1-TSSA PRE (Cut off = 0.069)	OD IgG1-TSSA average-CB POST	Positivity IgG1-TSSA POST (Cut off = 0.069)	OD post/OD pre IgG1-TSSA	Seronegativization IgG1-TSSA
T1	1	M	21	0	70	178	22.0932	benznidazol	1					1	2011	6	A	na	1	NEGATIVE	29-01-17	0.491	1	0.323	1	0.657841		0	0.0735	0	-0.032					2018-12-02	0.2165	1	0.1525	1	0.704388			-0.0535		-0.0135
T3	0	F	20	0	62.5	162	23.815	benznidazol	1					1	2011	6	A	na	1	NEGATIVE	29-01-17	0.5225	1	0.264	1	0.505263		0	0.046	0	-0.03					2018-12-02	0.621	1	0.078	1	0.125604		1	-0.0225		-0.001
T5	0	F	9	0	25	128	15.2588	benznidazol	1	POSITIVE	3.53	POSITIVE	NEGATIVE	1	2011	6	A	na	1	NEGATIVE	29-01-17	1.2335	1	0.6655	1	0.539522		0	0.5185	1	-0.023		-0.0443587	1	1	2018-03-14	1.1319	1	0.0046		0.00406396	1	1	1.75495	1	-0.031		-0.0176643	1
T6	1	F	17	0	49	152	21.2084	benznidazol	1	POSITIVE	23.93	POSITIVE	NEGATIVE	1	2011	6	A	na	1	NEGATIVE	29-01-17	1.288	1	0.952	1	0.73913		0	0.9965	1	0.483	1	0.484696		1	20/02/18	-0.0005		-0.0075					-0.025		-0.014
T7	0	F	24	0	54	110	44.6281	benznidazol	1					1	2011	6	A	na	1	NEGATIVE	29-01-17	1.0265	1	1.0225	1	0.996103		0	1.2835	1	1.076	1	0.838333			2018-12-02	2.156	1	0.113	1	0.0524119		1	3.261	1	0.019		0.00582643	1
T8	0	M	10	0	25	141	12.5748	benznidazol	1	POSITIVE	9.54	POSITIVE	NEGATIVE	1	2011	6	A	na	1	NEGATIVE	29-01-17	0.6845	1	0.5275	1	0.770636		0	1.38778e-17	0	-0.104
T10	0	M	6	0	30	130	17.7515	benznidazol	1	POSITIVE	18.99	POSITIVE	NEGATIVE	1	2011	6	A	na	1	NEGATIVE	29-01-17	1.2305	1	0.719	1	0.584315		0	1.4965	1	0.4315	1	0.288339		1	2018-12-02	1.4455	1	0.115	1	0.0795572		1	1.538	1	0.0545		0.0354356	1
T11	0	M	9	0	30	142	14.878	benznidazol	1	POSITIVE	4.84	POSITIVE	NEGATIVE	1	2011	6	A	na	1	NEGATIVE	29-01-17	1.306	1	1	1	0.765697		0	1.1995	1	0.365	1	0.304293		1	2018-12-02	1.508	1	0.086	1	0.0570292		1	3.1115	1	0.107	1	0.0343886
T22	1	F	15	0	50	160	19.5312	benznidazol	1	POSITIVE	1.45	POSITIVE	NEGATIVE	1	2011	6	A	na	1	NEGATIVE	2018-01-02	0.39225	1	0.2513	1	0.640663		0	0.362	1	0.12		0.331492	1	1
T23	1	F	17	0	55	163	20.7008	benznidazol	1	POSITIVE	2.89	POSITIVE	NEGATIVE	1	2011	6	A	na	1	NEGATIVE	26-6-17	1.5788	1	0.9523	1	0.60318		0	0.17445	1	0.0309		0.177128	1	1	2018-12-02	0.101	1	-0.01		-0.0990099	1	1	-0.077		-0.0985
T24	1	M	10	0	25	107	21.836	benznidazol	1	POSITIVE	4.18	POSITIVE	NEGATIVE	1	2011	6	A	na	1	NEGATIVE	2018-01-02	0.7369	1	0.40225	1	0.545868		0	-0.019	0	0.014					2018-03-14	0.12525	1	0.0097		0.0774451	1	1	0.0219		-0.05555
T25	1	F	9	0	25	130	14.7929	benznidazol	1	POSITIVE	3.08	POSITIVE	NEGATIVE	1	2011	6	A	na	1	NEGATIVE	26-6-17	3.74625	1	1.6419	1	0.438278		1	-0.0506	0	0.0358					2018-03-14	2.1601	1	0.5605	1	0.259479		1	-0.09935		-0.12855
T26	1	F	6	0	17	110	14.0496	benznidazol	1	POSITIVE	10.79	POSITIVE	NEGATIVE	1	2011	6	A	na	1	NEGATIVE	29-01-17	1.2865	1	0.4275	1	0.332297		1	0.722	1	0.009		0.0124654	1	1	2018-12-02	1.342	1	0.0325		0.0242176	1	1	2.2185	1	0.052		0.0234393	1
T28	1	F	8	0	21	150	9.33333	benznidazol	1	POSITIVE	1.53	POSITIVE	NEGATIVE	1	2011	6	A	na	1	NEGATIVE	29-01-17	1.2035	1	0.5215	1	0.433319		1	1.2215	1	0.207	1	0.169464		1	2018-12-02	0.1565	1	-0.02		-0.127796	1	1	0.098	1	-0.019		-0.193878	1
T31	0	F	10	0	37	132	21.2351	benznidazol	1	POSITIVE	3.5	POSITIVE	POSITIVE	1	2011	6	A	na	1	NEGATIVE	29-01-17	1.6835	1	1.67	1	0.991981		0	1.3935	1	1.436	1	1.0305			20/02/18	0.559	1	0.4225	1	0.755814			0.276	1	0.104	1	0.376812
T33	1	F	24	0	59	154	24.8777	benznidazol	1					1	2011	6	A	na	1	NEGATIVE	29-01-17	0.65	1	0.5465	1	0.840769		0	0.422	1	0.259	1	0.613744			2018-12-02	0.1785	1	0.119	1	0.666667			0.2535	1	0.0335		0.13215	1
T35	1	M	6	0	20	120	13.8889	benznidazol	1	POSITIVE	13.25	POSITIVE	NEGATIVE	1	2011	6	A	na	1	NEGATIVE	29-01-17	1.84	1	0.692	1	0.376087		1	0.6025	1	0.004		0.006639	1	1	2018-12-02	2.121	1	0.1225	1	0.0577558		1	0.816	1	0.0895	1	0.109681
T39	1	F	12	0	41	152	17.7458	benznidazol	1	POSITIVE	7.31	POSITIVE	NEGATIVE	1	2011	6	A	na	1	NEGATIVE	29-01-17	1.7445	1	1.139	1	0.652909		0	1.205	1	0.26	1	0.215768		1	20/02/18	0.0055		-0.0085					-0.011		-0.014
T40	1	M	11	0	31	142	15.3739	benznidazol	1					1	2011	6	A	na	1	NEGATIVE	30-01-18	1.3615	1	0.738	1	0.542049		0	0.5745	1	0.1145		0.199304	1	1	2018-12-02	0.194	1	0.0225		0.115979	1	1	-0.085		-0.037
T41	1	F	6	0	20	120	13.8889	benznidazol	1					1	2011	6	A	na	1	NEGATIVE	30-01-18	0.9425	1	0.2785	1	0.295491		1	0.641	1	0.064		0.099844	1	1	2018-12-02	0.077	1	-0.0035		-0.0454545	1	1	-0.04		-0.0405
T48	0	M	12	0	29.5	137	15.7174	benznidazol	1	NEGATIVE	0	NEGATIVE	NEGATIVE	1	2011	6	A	na	1	NEGATIVE	2018-01-02	0.32565	1	0.11695	0	0.359128	1	1	0.369	1	0.039		0.105691	1	1	2018-03-14	0.0502		-0.01775					-0.07515		-0.0422
T49	0	M	9	0	14	117	10.2272	benznidazol	1	POSITIVE	0.37	POSITIVE	NEGATIVE	1	2011	6	A	na	1	NEGATIVE	2018-01-02	0.13365	0	0.07495	0			0	0.147	1	0.004		0.0272109	1	1	20/02/18	0.0155		0.0045					0.04		-0.029
T50	0	F	7	0	17.7	108	15.1749	benznidazol	1	POSITIVE	0.9	POSITIVE	NEGATIVE	1	2011	6	A	na	1	NEGATIVE	2018-01-02	0.18275	1	0.1045	0	0.571819	1	0	0.106	0	0.042					2018-12-02	0.047		0.0335		0.712766			-0.026		-0.0215
T51	1	M	15	0	46	167.2	16.4545	benznidazol	1	POSITIVE	3.45	POSITIVE	NEGATIVE	1	2011	6	A	na	1	NEGATIVE	30-01-18	1.4755	1	0.9185	1	0.622501		0	-0.0085	0	-0.012					2018-03-14	0.7905	1	0.3055	1	0.386464		1	-0.01245		-0.0211
T52	1	M	14	0	38.6	150	17.1556	benznidazol	1	NEGATIVE	1.11378	POSITIVE	NEGATIVE	1	2011	6	A	na	1	NEGATIVE	30-01-18	1.2715	1	0.658	1	0.517499		0	-0.011	0	0.0045
T53	1	M	12	0	28	139	14.492	benznidazol	1	NEGATIVE	0	NEGATIVE	NEGATIVE	1	2011	6	A	na	1	NEGATIVE	30-01-18	1.4785	1	0.9005	1	0.609063		0	1.467	1	0.7615	1	0.519087			2018-12-02	1.486	1	0.1535	1	0.103297		1	0.7295	1	0.081	1	0.111035
T57	0	F	5	1	19	114	14.6199	benznidazol	1	POSITIVE	0.74	POSITIVE	NO SAMPLE	1	2011	6	A	na	1	NEGATIVE	30-01-18	1.631	1	0.6695	1	0.410484		1	1.882	1	0.406	1	0.215728		1	2018-12-02	0.172	1	-0.063		-0.366279	1	1	0.4055	1	-0.064		-0.15783	1
T72	0	M	3	1	15.8	93	18.268	benznidazol	1	POSITIVE	0.059	NEGATIVE	NEGATIVE	1	2011	6	A	na	1	NEGATIVE	31-01-18	1.1786	1	0.21145	1	0.179408		1	1.739	1	0.082		0.0471535	1	1	2018-12-02	0.3275	1	-0.0085		-0.0259542	1	1	0.0015		-0.019
T73	0	F	13	1	47	152	20.3428	benznidazol	1	POSITIVE	2.63	POSITIVE	NEGATIVE	1	2011	6	A	na	1	NEGATIVE	31-01-18	1.34735	1	0.4538	1	0.336809		1	1.326	1	0.255	1	0.192308		1	2018-03-14	1.32195	1	0.28025	1	0.211997		1	1.8363	1	0.025		0.0136143	1
T75	0	M	6	1	18	112	14.3495	benznidazol	1	NEGATIVE	0.296	POSITIVE	NEGATIVE	1	2011	6	A	na	1	NEGATIVE	31-01-18	1.10925	1	0.3136	1	0.282714		1	1.328	1	0.213	1	0.160392		1	2018-03-14	0.0679	1	-0.0198		-0.291605	1	1	-0.03955		-0.0247
T76	0	F	10	1	35.5	131	20.6864	benznidazol	1	POSITIVE	4.82	POSITIVE	NEGATIVE	1	2011	6	A	na	1	NEGATIVE	31-01-18	1.25845	1	0.39625	1	0.314871		1	1.911	1	0.222	1	0.11617		1
T79	0	M	14	1	42	152	18.1787	benznidazol	1	POSITIVE	6.4	POSITIVE	NEGATIVE	1	2011	6	A	na	1	NEGATIVE	31-01-18	1.14245	1	1.06945	1	0.936102		0	1.624	1	1.453	1	0.894704			2018-12-02	0.271	1	0.118	1	0.435424		1	0.183	1	0.057		0.311475	1
T80	0	M	7	1	22	119	15.5356	benznidazol	1	POSITIVE	2.31	POSITIVE	NEGATIVE	1	2011	6	A	na	1	NEGATIVE	31-01-18	1.1069	1	0.39955	1	0.360963		1	1.854	1	0.386	1	0.208198		1	20/02/18	-0.015		-0.012		0.8			-0.015		-0.012
T81	0	M	9	1	25	125	16	benznidazol	1	POSITIVE	1.36	POSITIVE	NEGATIVE	1	2011	6	A	na	1	NEGATIVE	31-01-18	1.06715	1	0.34975	1	0.327742		1	1.361	1	0.201	1	0.147686		1	2018-12-02	1.894	1	0.0985	1	0.0520063		1	0.1725	1	-0.0355		-0.205797	1
T82	0	F	8	1	26.9	131	15.6751	benznidazol	1	NEGATIVE	0	NEGATIVE	NO SAMPLE	1	2011	6	A	na	1	NEGATIVE	31-01-18	0.63855	1	0.18855	1	0.295278		1	0.739	1	0.07		0.0947226	1	1	20/02/18	0.093	1	0.0405		0.435484	1	1	0.044		-0.003
T85	0	M	10	1	35	130	20.7101	benznidazol	1	NEGATIVE	0.052	NEGATIVE	NEGATIVE	1	2011	6	A	na	1	NEGATIVE	31-01-18	0.42875	1	0.04935	0	0.115102	1	1	0.316	1	0.019		0.0601266	1	1	2018-12-02	0.0865	1	0.003		0.0346821	1	1	-0.0085		-0.048
T86	0	M	10	1	32.5	138	17.0657	benznidazol	1	NEGATIVE	0.154	POSITIVE	NO SAMPLE	1	2011	6	A	na	1	NEGATIVE	31-01-18	0.57425	1	0.18905	1	0.329212		1	0.504	1	0.015		0.0297619	1	1	2018-12-02	0.33815	1	0.2705	1	0.799941			0.6955	1	0.0275		0.0395399	1
T87	1	F	23	0	95.5	142	47.3616	benznidazol	1					1	2011	6	A	na	1	NEGATIVE	31-01-18	0.08355	1	0.04245	0	0.508079	1	0	-0.129	0	-0.029
T88	0	M	10	1	34	138	17.8534	benznidazol	1	NEGATIVE	0.223	POSITIVE	NEGATIVE	1	2011	6	A	na	1	NEGATIVE	31-01-18	0.2724	1	0.12355	0	0.453561	1	1	0.092	0	-0.039					2018-12-02	0.2045	1	0.1275	1	0.623472			-0.0425		-0.041
T96	1	F	12	0	38.5	158	15.4222	benznidazol	1	NEGATIVE	0	NEGATIVE	NEGATIVE	1	2011	6	A	na	1	NEGATIVE	31-01-18	1.21815	1	0.39635	1	0.32537		1	0.751	1	0.088		0.117177	1	1	14/02/18	0.682	1	0.071	1	0.104106		1	0.0765	1	-0.0285		-0.372549	1
CH1Hu10141	0	F	18	1	nd	nd	nd	benznidazol	1					1	2013	4	A	na	1	NEGATIVE	31-01-18	0.9201	1	0.5947	1	0.646343		0	0.934	1	0.361	1	0.38651		1	14/02/18	0.1585	1	0.021		0.132492	1	1	0.076	1	-0.006		-0.0789474	1
CH1Hu10183	0	M	6	0	nd	nd	nd	benznidazol	1					1	2011	6	A	na	1	NEGATIVE	31-01-18	0.8277	1	0.17885	1	0.216081		1	0.2	1	-0.006		-0.03	1	1	14/02/18	0.0035		0.0545	1	15.5714			-0.03		-0.016
3_147	0	F	8	1	nd	nd	nd	nifurtimox	1					3	2012	5	A	na	1	NEGATIVE	26-6-17	3.9291	1	2.4388	1	0.620702		0	3.62665	1	0.2535	1	0.0698992		1	20/02/18	0.888	1	0.321	1	0.361486		1	1.927	1	0.568	1	0.294759
3_294	0	M	29	1	nd	nd	nd	nifurtimox	1					3	2012	5	A	na	0	NEGATIVE	26-6-17	0.44465	1	0.35745	1	0.803891		0	-0.03915	0	-0.0283					2018-03-14	-0.0413		-0.0578		1.39952			-0.1115		-0.0832
3_1675	0	M	20	1	nd	nd	nd	benznidazol	1					3	2015	2	A	na	1	NEGATIVE	30-01-18	0.925	1	1.052	1	1.1373		0	0.78	1	0.879	1	1.12692			2018-03-14	0.278	1	0.278	1	1			-0.131		-0.01
4_204	0	F	24	0	nd	nd	nd	benznidazol	1					4	2016	1	A	na	1	NEGATIVE	31-01-18	1.65695	1	1.36725	1	0.825161		0	1.981	1	1.466	1	0.74003			14/02/18	1.015	1	0.426	1	0.419704		1	1.224	1	0.305	1	0.249183
4_215	0	M	12	1	nd	nd	nd	benznidazol	1					4	2016	1	A	na	1	NEGATIVE	31-01-18	1.14705	1	0.8691	1	0.757683		0	-0.015	0	-0.036					2018-03-14	0.09485	1	-0.02645		-0.278861	1	1	-0.10545		-0.0578
4_214	0	M	13	1	nd	nd	nd	benznidazol	1					4	2016	1	A	na	1	NEGATIVE	31-01-18	1.03945	1	0.9135	1	0.87883		0	0.465	1	0.376	1	0.808602			14/02/18	0.0785	1	0.0365		0.464968	1	1	0.026		0.005
2_301	0	M	15	1	nd	nd	nd	benznidazol	1					2	2015	2	A	na	1	NEGATIVE	31-01-18	0.8271	1	0.6777	1	0.819369		0	0.752	1	0.539	1	0.716755			14/02/18	0.0055		-0.2345					0.0465		-0.169
2_247	0	M	15	1	nd	nd	nd	benznidazol	1					2	2015	2	A	na	1	NEGATIVE	31-01-18	1.0663	1	0.66995	1	0.628294		0	1.096	1	0.519	1	0.47354		1	14/02/18	0.5985	1	0.1785	1	0.298246		1	0.5715	1	0.05		0.0874891	1
2_248	0	F	14	1	nd	nd	nd	benznidazol	1					2	2015	2	A	na	1	NEGATIVE	31-01-18	0.6392	1	0.4372	1	0.68398		0	0.491	1	0.207	1	0.421589		1	14/02/18	0.068	1	0.029		0.426471	1	1	0.015		-0.019
2_82	0	F	13	1	nd	nd	nd	benznidazol	1					2	2015	2	A	na	1	NEGATIVE	31-01-18	0.4525	1	0.33685	1	0.74442		0	0.248	1	0.081		0.326613	1	1	14/02/18	0.1035	1	0.019		0.183575	1	1	0.047		0.019
2_777	0	M	16	1	nd	nd	nd	benznidazol	1					2	2015	2	A	na	1	NEGATIVE	31-01-18	0.79195	1	0.69855	1	0.882063		0	0.878	1	0.755	1	0.859909			14/02/18	0.353	1	0.2325	1	0.65864			0.1995	1	0.0145		0.0726817	1
3_1960	0	M	18	1	nd	nd	nd	benznidazol	1					3	2015	2	A	na	1	NEGATIVE	2018-01-02	0.3284	1	0.20125	1	0.61282		0	0.581	1	0.266	1	0.457831		1	20/02/18	0.0455		0.09	1	1.97802			-0.041		-0.007
3_143	0	F	11	1	nd	nd	nd	nifurtimox	1					3	2012	5	A	na	1	NEGATIVE	2018-01-02	0.71595	1	0.39675	1	0.554159		0	2.106	1	0.805	1	0.382241		1	20/02/18	1.119	1	0.277	1	0.247542		1	2.565	1	0.269	1	0.104873
3_352	0	M	15	1	nd	nd	nd	nifurtimox	1					3	2012	5	A	na	1	NEGATIVE	2018-01-02	0.52285	1	0.1864	1	0.356508		1	0.47	1	0.101		0.214894	1	1	20/02/18	0.0145		-0.0275					-0.03		-0.08
3_1448	0	M	21	1	nd	nd	nd	benznidazol	1					3	2015	2	A	na	1	NEGATIVE	2018-01-02	0.3359	1	0.11585	0	0.344894	1	1	0.13	1	0.074		0.569231	1		20/02/18	0.069	1	-0.021		-0.304348	1	1	0.012		0.141	1
3_1454	0	F	15	1	nd	nd	nd	benznidazol	1					3	2015	2	A	na	1	NEGATIVE	2018-01-02	0.75955	1	0.7707	1	1.01468		0	0.197	1	0.049		0.248731	1	1	20/02/18	0.016		0.0365		2.28125			-0.004		-0.04
T54	1	F	13	0	47.5	152	20.5592	benznidazol	0					1	2011	6	B	9	1	NEGATIVE	2018-01-02	0.7629	1	0.77365	1	1.01409		0	0.003	0	-0.019					2018-03-14	0.22695	1	0.1296	1	0.571051			-0.0367		-0.1856
T55	1	M	9	0	24	132	13.7741	benznidazol	0					1	2011	6	B	18	1	NEGATIVE	30-01-18	1.3145	1	1.3915	1	1.05858		0	0.893	1	0.9905	1	1.10918			2018-03-14	1.23285	1	1.27155	1	1.03139			0.9376	1	0.47405	1	0.505599
T56	0	F	14	1	54	154	22.7694	benznidazol	0					1	2011	6	B	27	1	NEGATIVE	30-01-18	0.9515	1	0.3745	1	0.393589		1	0.8335	1	0.102		0.122376	1	1
T62	1	F	17	1	54	165	19.8347	benznidazol	0					1	2011	6	B	6	1	NEGATIVE	30-01-18	1.674	1	1.4815	1	0.885006		0	1.652	1	1.403	1	0.849274			2018-03-14	2.0483	1	1.6946	1	0.82732			1.18205	1	0.3045	1	0.257603
T63	1	F	9	1	34	138	17.8534	benznidazol	0					1	2011	6	B	31	1	NEGATIVE	30-01-18	1.457	1	1.5105	1	1.03672		0	1.44	1	1.1405	1	0.792014			20/02/18	0.407	1	0.5675	1	1.39435			0.197	1	-0.007		-0.035533	1
T64	1	M	13	1	42.5	131	24.7655	benznidazol	0					1	2011	6	B	31	1	NEGATIVE	30-01-18	1.608	1	0.649	1	0.403607		1	2.249	1	0.4915	1	0.218542		1
T95	1	M	10	0	27	134	15.0368	benznidazol	0	NEGATIVE	0	NEGATIVE	NO SAMPLE	1	2011	6	B	19	1	NEGATIVE	31-01-18	1.22385	1	0.21295	1	0.174		1	-0.062	0	-0.135					2018-12-02	2.321	1	0.277	1	0.119345		1	-0.0635		-0.1025
4_205	0	F	20	0	nd	nd	nd	benznidazol	0					4	2016	1	B	nd	1	NEGATIVE	31-01-18	1.58875	1	1.3167	1	0.828765		0	1.196	1	1.067	1	0.89214			14/02/18	0.657	1	0.6035	1	0.918569			0.105	1	-0.0075		-0.0714286	1
3_1149	0	M	7	1	nd	nd	nd	benznidazol	0					3	2013	4	B	nd	1	NEGATIVE	31-01-18	1.4367	1	0.9084	1	0.632282		0	1.94	1	0.852	1	0.439175		1
3_1152	0	M	7	1	nd	nd	nd	benznidazol	0					3	2013	4	B	nd	1	NEGATIVE	31-01-18	1.33475	1	0.6008	1	0.450122		1	1.226	1	0.312	1	0.254486		1	14/02/18	0.187	1	0.0775	1	0.414439		1	0.1015	1	-0.005		-0.0492611	1
3_1150	0	F	11	1	nd	nd	nd	benznidazol	0					3	2013	4	B	nd	1	NEGATIVE	2018-01-02	0.2577	1	0.05135	0	0.199263	1	1	0.342	1	0.032		0.0935673	1	1	14/02/18	0.183	1	0.0075		0.0409836	1	1	0.081	1	0.0315		0.388889	1
3_1151	0	F	9	1	nd	nd	nd	benznidazol	0					3	2013	4	B	nd	1	NEGATIVE	2018-01-02	0.7415	1	0.2453	1	0.330816		1	1.722	1	0.243	1	0.141115		1	14/02/18	1.1195	1	0.0435		0.0388566	1	1	0.7255	1	-0.0545		-0.0751206	1
3_2093	0	M	11	1	nd	nd	nd	benznidazol	0					3	2015	2	B	nd	1	NEGATIVE	2018-01-02	0.7187	1	0.5935	1	0.825797		0	1.844	1	1.022	1	0.55423			20/02/18	1.2555	1	0.1045	1	0.0832338		1	0.025		-0.184
[truncated: 16 more columns]

## Sheet: Readme
Variable	Levels	Description
Pre-treatment ID		Unique ID given to each person
Moved to a new residence?	No	Whether the person had moved to a new residence since treatment
	Yes
Gender	Female
	Male
Age_at_treatment		in years
Ethnic_group	Qom
	Creole
Weigth		in kg
	nd	no data
Height		in cm
	nd	no data
BMI		Body mass index
	nd	no data
Treatment_drug		Drug employed for chemotherapy
	benznidazol
	nifurtimox
Comp_treat_bin		Whether the person completed or reports having completed the 60-days chemotherapy course
	1	Yes
	0	No
kPCR Pre-treatment		Pre-treatment diagnosis of T. cruzi infection by kDNA-PCR, only for the 2011-treatment cohort (Sartor et al., 2017)
	Positive
	Negative
qPCR pre-treatment (EqP/ml)		Parasite equivalents quantifed by means of realt time PCR before chemotherapy, only for the 2011-treatment cohort (Sartor et al., 2017)
qPCR pre-treatment		Qualitative result of the pre-treatment qPCR results, only for the 2011-treatment cohort (Sartor et al., 2017)
	Positive
	Negative
qPCR 180 days posttreatment	Positive	Qualitative result of the 180 days post-treatment qPCR results, only for the 2011-treatment cohort (Sartor et al., 2017)
	Negative
Study area	1: Area I	Each of the sections in which the rural area of the municipality was divided
	2: Area II
	3: Area III
	4: Area IV
Year of treatment		Year when chemotherapy was launched
Years elapsed since treatment		Time elapsed since chemotherapy and re-sampling in 2017 (in years)
Treatment Group	A	Patients with completed chemotherapy course or reporting completion
	B	Patients with incomplete chemotherapy course or reporting interruption
Days of pills intake		Days of chemotherapy intake, only for patients in group B
Conventional Serology in 2017	0: seronegative	If the person had at least two reactive serodiagnostic tests for T. cruzi infection in 2017
	1:seropositive
kDNA-PCR in 2017		Post-treatment diagnosis of T. cruzi infection by kDNA-PCR performed in 2017 samples
	Negative
ELISA-lys Date		Date when the ELISA with lysate as antigen was assayed (for both IgG and IgG1)
OD IgG-lys average - CB PRE		Mean absorbance for the IgG-lysate assay of each patient minus the coating buffer of pre-treatment samples
Positivity IgG-lys PRE (cut off = 0.142)		Qualitative positivity for the IgG-lysate assay of pre-treatment samples using the informed cut-off
	0: seronegative
	1:seropositive
OD IgG-lys average- CB POST		Mean absorbance for the IgG-lysate assay of each patient minus the coating buffer of post-treatment samples
Positivity IgG-lys POST (cut off = 0.142)	0: seronegative	Qualitative positivity for the IgG-lysate assay of post-treatment samples using the informed cut-off
	1:seropositive
OD post/OD pre IgG-lys		Ratio of the post-treatment mean absorbance and the pre-treatment for the IgG-lysate ELISA
Seronegativization IgG-lys		Whether the patient exhibited a seronegativization by IgG-lysate ELISA
	1: Yes
	0: No
Decline IgG lys		Whether the patient exhibited a significant decline by IgG-lysate ELISA
	1: Yes
	0: No
OD IgG1-lys average-CB PRE		Mean absorbance for the IgG1-lysate assay of each patient minus the coating buffer of pre-treatment samples
Positivity IgG1-lys PRE (cut off = 0.121)		Qualitative positivity for the IgG1-lysate assay of pre-treatment samples using the informed cut-off
	0: seronegative
	1:seropositive
OD IgG1-lys average-CB POST		Mean absorbance for the IgG1-lysate assay of each patient minus the coating buffer of post-treatment samples
Positivity IgG1-lys POST (cut off = 0.121)		Qualitative positivity for the IgG1-lysate assay of post-treatment samples using the informed cut-off
	0: seronegative
	1:seropositive
OD post/OD pre IgG1-lys		Ratio of the post-treatment mean absorbance and the pre-treatment for the IgG1-lysate ELISA
Seronegativization IgG1-lys		Whether the patient exhibited a seronegativization by IgG1-lysate ELISA
	1: Yes
	0: No
Decline IgG1 lys		Whether the patient exhibited a significant decline by IgG1-lysate ELISA
	1: Yes
	0: No
ELISA-TSSA Date		Date when the ELISA with the TSSA-peptide antigen was assayed (for both IgG and IgG1) (Only assayed for RDT-positive pre-treatment samples)
OD IgG-TSSA average-CB PRE		Mean absorbance for the IgG-TSSA assay of each patient minus the coating buffer of pre-treatment samples
Positivity IgG-TSSA PRE (cut off = 0.054)		Qualitative positivity for the IgG-TSSA assay of pre-treatment samples using the informed cut-off
	0: seronegative
	1:seropositive
OD IgG-TSSA average-CB POST		Mean absorbance for the IgG-TSSA assay of each patient minus the coating buffer of post-treatment samples
Positivity IgG-TSSA POST (cut off = 0.054)		Qualitative positivity for the IgG-TSSA assay of post-treatment samples using the informed cut-off
	0: seronegative
	1:seropositive
OD post/OD pre IgG-TSSA		Ratio of the post-treatment mean absorbance and the pre-treatment for the IgG-TSSA ELISA
Seronegativization IgG-TSSA		Whether the patient exhibited a seronegativization by IgG-TSSA ELISA
	1: Yes
	0: No
Decline IgG-TSSA		Whether the patient exhibited a significant decline by IgG-TSSA ELISA
	1: Yes
	0: No
OD IgG1-TSSA average-CB PRE		Mean absorbance for the IgG1-TSSA assay of each patient minus the coating buffer of pre-treatment samples
Positivity IgG1-TSSA PRE (Cut off = 0.069)		Qualitative positivity for the IgG1-TSSA assay of pre-treatment samples using the informed cut-off
	0: seronegative
	1:seropositive
OD IgG1-TSSA average-CB POST		Mean absorbance for the IgG1-TSSA assay of each patient minus the coating buffer of post-treatment samples
Positivity IgG1-TSSA POST (Cut off = 0.069)		Qualitative positivity for the IgG1-TSSA assay of post-treatment samples using the informed cut-off
	0: seronegative
	1:seropositive
OD post/OD pre IgG1-TSSA		Ratio of the post-treatment mean absorbance and the pre-treatment for the IgG1-TSSA ELISA
Seronegativization IgG-TSSA		Whether the patient exhibited a seronegativization by IgG1-TSSA ELISA
	1: Yes
	0: No
Decline IgG-TSSA		Whether the patient exhibited a significant decline by IgG1-TSSA ELISA
	1: Yes
	0: No
RDT PRE date		Date when the RDT was assayed for pre-treatment samples
RDT PRE result		Qualitative positivity by RDT in pre-treatment samples
	0: seronegative
	1:seropositive
RDT PRE observations		Observations on the intensity of signal at the test band in pre-treatment samples
	weak
	strong
RDT POST date		Date when the RDT was assayed for post-treatment samples
RDT POST result		Qualitative positivity by RDT in post-treatment samples
	0: seronegative
	1:seropositive
RDT POST observations		Observations on the intensity of signal at the test band in post- reatment samples
	weak
	strong
RDT decline		Whether the patient exhibited a significant decline by RDT as determined by band intensity changes (see text)
	1: Yes
	0: No
SeronegativizationRDT		Whether the patient exhibited a seronegativization by RDT
	1: Yes
	0: No
CS_Post_Tt_Chagatest_cutoff		Conventional Serology performed with post-treatment samples, ELISA Chagatest Wiener cut off
CS_Post_Tt_OD_Chagatest		Conventional Serology performed with post-treatment samples, Mean absorbance for ELISA Chagatest Wiener
CS_Post_Tt_ELISA REC_cutoff		Conventional Serology performed with post-treatment samples, ELISA Recombinant Wiener cut off
CS_Post_Tt_OD ELISA REC		Conventional Serology performed with post-treatment samples, Mean absorbance for ELISA Recombinant Wiener
IIF Fatala (Cut off: 1/32)		Conventional Serology performed with discordant post-treatment samples at the National Institute of Parasitology, Argentina, IIF titre
IHAT Fatala (Cutoff: 1/32)		Conventional Serology performed with discordant post-treatment samples at the National Institute of Parasitology, Argentina, IHAT titre
ELISA Fatala (Cut off: 0.207)		Conventional Serology performed with discordant post-treatment samples at the National Institute of Parasitology, Argentina, Mean absorbance for inhouse ELISA
